# Supplementary material for: Deoxybouvardin-glucoside induces apoptosis in non-small cell lung cancer cells by targeting EGFR/MET and AKT signaling pathway
Source: EXCLI J. 2024 Oct 21;23:1287–302. doi: 10.17179/excli2024-7359 (PMC11579512; doi:10.17179/excli2024-7359)
Supplement: Supplementary data [file EXCLI-23-1287-s-002.xlsx]

## Sheet: Raw data to Figure 2a
Raw data corresponding to Figure 2a
	24H									48H									24H									48H									24H									48H
	HCC827									HCC827(IC50: 8.6 nM)									HCC827GR									HCC827GR(IC50: 8.65 nM)									HaCaT									HaCaT
	-	DBG 3 nM	DBG 6 nM	DBG 12 nM	GEF 1 μM	SAV 2 nM	GEF 1 μM + SAV 2 nM			-	DBG 3 nM	DBG 6 nM	DBG 12 nM	GEF 1 μM	SAV 2 nM	GEF 1 μM + SAV 2 nM			-	DBG 3 nM	DBG 6 nM	DBG 12 nM	GEF 1 μM	SAV 2 nM	GEF 1 μM + SAV 2 nM			-	DBG 3 nM	DBG 6 nM	DBG 12 nM	GEF 1 μM	SAV 2 nM	GEF 1 μM + SAV 2 nM			-	DBG 3 nM	DBG 6 nM	DBG 12 nM	GEF 1 μM	SAV 2 nM	GEF 1 μM + SAV 2 nM			-	DBG 3 nM	DBG 6 nM	DBG 12 nM
Raw data	0.8863	0.7725	0.6637	0.579	0.4115	0.8327	0.4036		Raw data	1.8738	1.5781	1.1705	0.7311	0.4728	1.7981	0.4515		Raw data	0.587	0.5306	0.4924	0.4737	0.6144	0.6087	0.3936		Raw data	1.4122	1.1507	0.8594	0.5672	1.383	1.2896	0.5467		Raw data	1.1926	1.2193	1.1932	1.1988	0.7857	1.1586	0.7852		Raw data	1.5944	1.6594	1.6041	1.6067
	0.8646	0.7402	0.6731	0.5852	0.4277	0.8531	0.4159			1.9082	1.5492	1.129	0.7286	0.4799	1.7873	0.451			0.6018	0.5554	0.5202	0.4578	0.5984	0.5682	0.3865			1.3996	1.1214	0.8418	0.568	1.2942	1.3798	0.5575			1.1896	1.2094	1.2145	1.2099	0.7752	1.1719	0.7874			1.6698	1.71	1.6108	1.5548
	0.8928	0.731	0.6751	0.6003	0.426	0.8471	0.3966			1.9058	1.5187	1.174	0.72	0.4871	1.785	0.4548			0.5987	0.5517	0.51	0.4509	0.6181	0.5685	0.3902			1.4149	1.135	0.8534	0.586	1.4005	1.3412	0.5374			1.1626	1.1964	1.2017	1.1829	0.8053	1.1569	0.7929			1.6437	1.6374	1.6564	1.5515
	0.0507	0.0507	0.0507	0.0507	0.0507	0.0507	0.0507			0.0464	0.0464	0.0464	0.0464	0.0464	0.0464	0.0464			0.0475	0.0475	0.0475	0.0475	0.0475	0.0475	0.0475			0.0486	0.0486	0.0486	0.0486	0.0486	0.0486	0.0486			0.0483	0.0483	0.0483	0.0483	0.0483	0.0483	0.0483			0.0477	0.0477	0.0477	0.0477
	0.8356	0.7218	0.613	0.5283	0.3608	0.782	0.3529			1.8274	1.5317	1.1241	0.6847	0.4264	1.7517	0.4051			0.5395	0.4831	0.4449	0.4262	0.5669	0.5612	0.3461			1.3636	1.1021	0.8108	0.5186	1.3344	1.241	0.4981			1.1443	1.171	1.1449	1.1505	0.7374	1.1103	0.7369			1.5467	1.6117	1.5564	1.559
	0.8139	0.6895	0.6224	0.5345	0.377	0.8024	0.3652			1.8618	1.5028	1.0826	0.6822	0.4335	1.7409	0.4046			0.5543	0.5079	0.4727	0.4103	0.5509	0.5207	0.339			1.351	1.0728	0.7932	0.5194	1.2456	1.3312	0.5089			1.1413	1.1611	1.1662	1.1616	0.7269	1.1236	0.7391			1.6221	1.6623	1.5631	1.5071
	0.8421	0.6803	0.6244	0.5496	0.3753	0.7964	0.3459			1.8594	1.4723	1.1276	0.6736	0.4407	1.7386	0.4084			0.5512	0.5042	0.4625	0.4034	0.5706	0.521	0.3427			1.3663	1.0864	0.8048	0.5374	1.3519	1.2926	0.4888			1.1143	1.1481	1.1534	1.1346	0.757	1.1086	0.7446			1.596	1.5897	1.6087	1.5038
	0.830533	0.6972	0.619933	0.537467	0.371033	0.7936	0.354667			1.84953	1.50227	1.11143	0.680167	0.433533	1.74373	0.406033			0.548333	0.4984	0.460033	0.4133	0.5628	0.5343	0.3426			1.3603	1.0871	0.802933	0.525133	1.31063	1.28827	0.4986			1.1333	1.16007	1.15483	1.1489	0.740433	1.11417	0.7402			1.58827	1.62123	1.57607	1.5233
	100.61	86.908	73.808	63.6097	43.442	94.1564	42.4908			98.8033	82.8155	60.7775	37.0201	23.0545	94.7104	21.9028			98.3891	88.1033	81.1368	77.7264	103.386	102.347	63.1185			100.243	81.0189	59.6045	38.1239	98.096	91.2299	36.6169			100.971	103.327	101.024	101.518	65.0666	97.9705	65.0225			97.3829	101.475	97.9936	98.1573
	97.9973	83.0189	74.9398	64.3562	45.3925	96.6126	43.9717			100.663	81.2529	58.5337	36.885	23.4383	94.1264	21.8758			101.088	92.6261	86.2067	74.8267	100.468	94.9605	61.8237			99.3163	78.865	58.3107	38.1828	91.568	97.8608	37.4109			100.706	102.453	102.903	102.497	64.1401	99.1441	65.2166			102.13	104.661	98.4155	94.8896
	101.393	81.9112	75.1806	66.1743	45.1878	95.8902	41.6479			100.533	79.6039	60.9667	36.42	23.8276	94.0021	22.0812			100.523	91.9514	84.3465	73.5684	104.061	95.0152	62.4985			100.441	79.8647	59.1634	39.506	99.3825	95.0232	35.9333			98.3235	101.306	101.774	100.115	66.7961	97.8205	65.7019			100.487	100.09	101.287	94.6818
	100	83.9461	74.6428	64.7134	44.6741	95.5531	42.7035			100	81.2241	60.0926	36.775	23.4401	94.2796	21.9533			100	90.8936	83.8967	75.3739	102.638	97.4407	62.4802			100	79.9162	59.0262	38.6042	96.3488	94.7046	36.6537			100	102.362	101.9	101.377	65.3343	98.3117	65.3137			100	102.076	99.2319	95.9096
	1.77801	2.62424	0.73292	1.31909	1.07196	1.26235	1.17642			1.0384	1.606	1.3534	0.314818	0.386587	0.378178	0.111638			1.42347	2.43989	2.56472	2.13234	1.9095	4.24861	0.647609			0.600338	1.07789	0.657741	0.781502	4.18997	3.3269	0.739493			1.45793	1.0134	0.946095	1.19747	1.34806	0.724751	0.349961			2.41082	2.34388	1.79184	1.94936
[truncated: 3 more columns]

## Sheet: Raw data to Figure 2c
Raw data corresponding to Figure 2c: Data were taken from three points each in three wells.
		Colony size											Colony size											Colony number											Colony number
		HCC827											HCC827GR											HCC827											HCC827GR
			-	DBG 3 nM	DBG 6 nM	DBG 12 nM	GEF 1 μM	SAV 2 nM	GEF 1 μM + SAV 2 nM					-	DBG 3 nM	DBG 6 nM	DBG 12 nM	GEF 1 μM	SAV 2 nM	GEF 1 μM + SAV 2 nM					-	DBG 3 nM	DBG 6 nM	DBG 12 nM	GEF 1 μM	SAV 2 nM	GEF 1 μM + SAV 2 nM					-	DBG 3 nM	DBG 6 nM	DBG 12 nM	GEF 1 μM	SAV 2 nM	GEF 1 μM + SAV 2 nM
Raw data	well 1	point 1	112.817	77.3189	60.1344	0	0	97.9787	0		Raw data	well 1	point 1	75.9305	71.2903	53.648	0	66.6617	101.525	40.104		Raw data	well 1	point 1	14	7	5	0	0	12	0		Raw data	well 1	point 1	16	7	3	0	14	15	1
		point 2	102.928	63.4987	59.664	0	0	87.344	0				point 2	70.8028	61.791	60.184	0	62.8985	81.9445	41.032				point 2	9	6	4	0	0	14	0				point 2	17	8	3	0	16	16	1
		point 3	94.1084	73.776	46.92	0	0	88.98	0				point 3	91.8593	66.5088	54.836	0	68.59	98.6783	48.744				point 3	11	6	3	0	0	14	0				point 3	17	5	2	0	16	14	1
	well 2	point 1	90.0044	67.132	66.168	0	0	94.1662	0			well 2	point 1	65.088	59.9653	58.56	0	75.1633	93.2128	46.2			well 2	point 1	9	8	3	0	0	13	0			well 2	point 1	16	6	2	0	12	15	2
		point 2	112.507	72.0093	63.7232	0	0	91.94	0				point 2	71.951	51.5547	56.04	0	71.3731	87.6501	44.5333				point 2	8	6	3	0	0	14	0				point 2	16	6	2	0	11	15	3
		point 3	97.4859	100.373	51.1648	0	0	96.88	0				point 3	75.9819	51.296	53.1413	0	98.282	102.512	44.44				point 3	15	7	5	0	0	14	0				point 3	15	7	3	0	12	14	1
	well 3	point 1	82.2926	81.516	59.5136	0	0	95.8007	0			well 3	point 1	72.4095	53.6862	51.652	0	89.865	96.7987	45.02			well 3	point 1	14	8	5	0	0	12	0			well 3	point 1	16	9	2	0	16	12	2
		point 2	91.5292	85.44	53.988	0	0	90.152	0				point 2	76.5755	59.5376	66.024	0	66.566	106.922	46.848				point 2	13	7	4	0	0	10	0				point 2	15	5	1	0	12	14	1
		point 3	117.038	88.4333	58.894	0	0	105.791	0				point 3	83.5388	53.4112	43.056	0	71.9465	92.1655	43.496				point 3	11	6	4	0	0	12	0				point 3	17	5	1	0	13	16	1
		AVERAGE	100.079	78.833	57.7967	0	0	94.337	0				AVERAGE	76.0153	58.7823	55.2379	0	74.594	95.712	44.4908				AVERAGE	11.5556	6.77778	4	0	0	12.7778	0				AVERAGE	16.1111	6.44444	2.11111	0	13.5556	14.5556	1.44444
		STDEV	11.9676	11.4753	6.07347	0	0	5.63428	0				STDEV	7.77861	6.98456	6.33271	0	11.7911	7.81847	2.71682				STDEV	2.55495	0.833333	0.866025	0	0	1.39443	0				STDEV	0.781736	1.424	0.781736	0	2.00693	1.23603	0.726483
		Control %	100	78.7707	57.751	0	0	94.2625	0				Control %	100	77.3297	72.6669	0	98.1303	125.912	58.5288				Control %	100	58.6538	34.6154	0	0	110.577	0				Control %	100	40	13.1034	0	84.1379	90.3448	8.96552
		STDEV %	11.9581	11.4662	6.06868	0	0	5.62983	0				STDEV %	10.233	9.18837	8.33084	0	15.5115	10.2854	3.57404				STDEV %	22.1102	7.21154	7.49445	0	0	12.0672	0				STDEV %	4.85215	8.83862	4.85215	0	12.4568	7.67193	4.50921

## Sheet: Raw data to Figure 3a
Raw data corresponding to Figure 3a
			EGFR (IC50: 7.23 nM)								MET (IC50: 7.26 nM)								AKT1 (IC50: 6.86 nM)								AKT2 (IC50: 11.25 nM)
		Blank	-	DBG 3 nM	DBG 6 nM	DBG 12 nM	GEF 1 μM			Blank	-	DBG 3 nM	DBG 6 nM	DBG 12 nM	SAV 2 nM			Blank	-	DBG 3 nM	DBG 6 nM	DBG 12 nM	AZD5363 30 nM			Blank	-	DBG 3 nM	DBG 6 nM	DBG 12 nM	AZD5363 30 nM
	Raw data	254	3707	2848	2029	1571	294		Raw data	480	6240	4900	4414	3159	1678		Raw data	21346	49145	49264	36406	26163	23923.9		Raw data	44692	249359	244682	214142	136762	69278.5
		203	3317	2526	2034	1198	311			435	8185	4832	3532	3074	1577			16091	58901	45448	38498	34051	23891.3			44510	236771	213503	197971	129852	68169.5
		209	3385	2306	1933	994	339			480	7077	5296	4092	3023	1170			18122	58045	57620	39967	26469	23071.8			37468	242894	215209	161897	140423	68001.8
		222								465								18519.7								42223.3
			3485	2626	1807	1349	72				5775	4435	3949	2694	1213				30625.3	30744.3	17886.3	7643.33	5404.21				207136	202459	171919	94538.7	27055.1
			3095	2304	1812	976	89				7720	4367	3067	2609	1112				40381.3	26928.3	19978.3	15531.3	5371.62				194548	171280	155748	87628.7	25946.2
			3163	2084	1711	772	117				6612	4831	3627	2558	705				39525.3	39100.3	21447.3	7949.33	4552.13				200671	172986	119674	98199.7	25778.4
			3247.67	2338	1776.67	1032.33	92.6667				6702.33	4544.33	3547.67	2620.33	1010				36844	32257.7	19770.7	10374.7	5109.32				200785	182241	149113	93455.7	26259.9
			107.308	80.8581	55.6399	41.5375	2.21698				86.164	66.171	58.9198	40.195	18.0982				83.1216	83.4446	48.5461	20.7451	14.6678				103.163	100.834	85.6234	47.0846	13.4747
			95.2992	70.9432	55.7939	30.0523	2.74043				115.184	65.1564	45.7602	38.9267	16.5912				109.601	73.0874	54.2241	42.1543	14.5794				96.8937	85.3052	77.5695	43.6431	12.9224
			97.393	64.1691	52.684	23.7709	3.60259				98.6522	72.0794	54.1155	38.1658	10.5187				107.278	106.124	58.2112	21.5757	12.3552				99.9432	86.1548	59.603	48.908	12.8388
			100	71.9901	54.7059	31.7869	2.85333				100	67.8023	52.9318	39.0958	15.0694				100	87.552	53.6605	28.1584	13.8674				100	90.7646	74.2653	46.5452	13.0786
			5.23763	6.85332	1.43113	7.35616	0.571279				11.8855	3.05261	5.43719	0.836979	3.27608				11.9724	13.7963	3.96583	9.90244	1.06996				2.55979	7.12842	10.8767	2.18294	0.282122

## Sheet: Raw data to Figure 4
Raw data corresponding to Figure 4
	Protein Quantitation
	Triple Ratio
	Figure 4 ①	HCC827	Area	Mean		protein Ratio		Figure 4 ②	HCC827	Area	Mean		protein Ratio		Figure 4 ③	HCC827	Area	Mean		protein Ratio
	actin (A)	DBG 0 nM	0.031	126.398				actin	DBG 0 nM	0.015	153.888				actin	DBG 0 nM	0.018	198.387
		DBG 3 nM	0.031	139.757					DBG 3 nM	0.015	147.278					DBG 3 nM	0.018	181.147
		DBG 6 nM	0.031	121.124					DBG 6 nM	0.015	147.54					DBG 6 nM	0.018	198.736
		DBG 12 nM	0.031	139.261					DBG 12 nM	0.015	133.459					DBG 12 nM	0.018	171.731
					EGFR/(A)							EGFR/(A)							EGFR/(A)
	EGFR	DBG 0 nM	0.027	169.735	1.34286			EGFR	DBG 0 nM	0.035	138.414	0.899446			EGFR	DBG 0 nM	0.032	138.598	0.698624
		DBG 3 nM	0.027	181.692	1.30006				DBG 3 nM	0.035	140.455	0.953673				DBG 3 nM	0.032	137.859	0.761034
		DBG 6 nM	0.027	167.413	1.38216				DBG 6 nM	0.035	151.618	1.02764				DBG 6 nM	0.032	149.303	0.751263
		DBG 12 nM	0.027	172.879	1.2414				DBG 12 nM	0.035	144.574	1.08328				DBG 12 nM	0.032	160.619	0.935294
					p-EGFR/EGFR/(A)							p-EGFR/EGFR/(A)							p-EGFR/EGFR/(A)
	p-EGFR	DBG 0 nM	0.023	136.418	101.588	1		p-EGFR	DBG 0 nM	0.029	117.529	130.668	1		p-EGFR	DBG 0 nM	0.025	152.815	218.737	1
		DBG 3 nM	0.023	126.32	97.165	0.956466			DBG 3 nM	0.029	78.323	82.1278	0.628522			DBG 3 nM	0.025	137.541	180.729	0.82624
		DBG 6 nM	0.023	85.154	61.6093	0.606465			DBG 6 nM	0.029	61.177	59.5316	0.455593			DBG 6 nM	0.025	107.753	143.429	0.655715
		DBG 12 nM	0.023	15.482	12.4714	0.122765			DBG 12 nM	0.029	32.325	29.8398	0.228363			DBG 12 nM	0.025	20.852	22.2946	0.101924
					MET/(A)							MET/(A)							MET/(A)
	MET	DBG 0 nM	0.03	132.144	1.04546			MET	DBG 0 nM	0.028	117.1	0.760943			MET	DBG 0 nM	0.031	124.073	0.625409
		DBG 3 nM	0.03	126.954	0.908391				DBG 3 nM	0.028	110.674	0.751463				DBG 3 nM	0.031	125.131	0.69077
		DBG 6 nM	0.03	143.334	1.18337				DBG 6 nM	0.028	122.512	0.830365				DBG 6 nM	0.031	125.256	0.630263
		DBG 12 nM	0.03	134.519	0.965949				DBG 12 nM	0.028	114.292	0.856383				DBG 12 nM	0.031	125.639	0.731603
					p-MET/MET/(A)							p-MET/MET/(A)							p-MET/MET/(A)
	p-MET	DBG 0 nM	0.036	99.51	95.183	1		p-MET	DBG 0 nM	0.026	136.381	179.226	1		p-MET	DBG 0 nM	0.021	101.118	161.683	1
		DBG 3 nM	0.036	85.69	94.3316	0.991055			DBG 3 nM	0.026	30.698	40.851	0.22793			DBG 3 nM	0.021	53.396	77.2992	0.478091
		DBG 6 nM	0.036	62.82	53.0859	0.557724			DBG 6 nM	0.026	23.469	28.2635	0.157697			DBG 6 nM	0.021	22.494	35.6898	0.22074
		DBG 12 nM	0.036	46.473	48.1112	0.50546			DBG 12 nM	0.026	7.246	8.46117	0.0472094			DBG 12 nM	0.021	19.432	26.5608	0.164277
					AKT/actin (A)							AKT/actin (A)							AKT/actin (A)
	AKT	DBG 0 nM	0.028	124.114	0.98193			AKT	DBG 0 nM	0.02	97.637	0.634468			AKT	DBG 0 nM	0.011	147.789	0.744953
		DBG 3 nM	0.028	112.091	0.802042				DBG 3 nM	0.02	106.476	0.722959				DBG 3 nM	0.011	143.282	0.790971
		DBG 6 nM	0.028	113.331	0.935661				DBG 6 nM	0.02	107.935	0.731564				DBG 6 nM	0.011	135.653	0.682579
		DBG 12 nM	0.028	137.982	0.990816				DBG 12 nM	0.02	134.618	1.00868				DBG 12 nM	0.011	164.081	0.955454
					p-AKT/AKT/(A)							p-AKT/AKT/(A)							p-AKT/AKT/(A)
	p-AKT	DBG 0 nM	0.022	80.333	81.8113	1		p-AKT	DBG 0 nM	0.018	154.833	244.036	1		p-AKT	DBG 0 nM	0.018	177.662	238.488	1
		DBG 3 nM	0.022	48.312	60.2362	0.736282			DBG 3 nM	0.018	137.713	190.485	0.780562			DBG 3 nM	0.018	93.709	118.473	0.49677
		DBG 6 nM	0.022	29.924	31.9817	0.39092			DBG 6 nM	0.018	123.397	168.676	0.691191			DBG 6 nM	0.018	52.545	76.9801	0.322785
		DBG 12 nM	0.022	15.344	15.4862	0.189292			DBG 12 nM	0.018	64.016	63.4649	0.260064			DBG 12 nM	0.018	47.709	49.9334	0.209375
	Figure 4 ①	HCC827GR	Area	Mean		protein Ratio		Figure 4 ②	HCC827GR	Area	Mean		protein Ratio		Figure 4 ③	HCC827GR	Area	Mean		protein Ratio
	actin	DBG 0 nM	0.028	186.961				actin	DBG 0 nM	0.019	120.6				actin	DBG 0 nM	0.02	162.693
		DBG 3 nM	0.028	174.416					DBG 3 nM	0.019	135.865					DBG 3 nM	0.02	167.148
		DBG 6 nM	0.028	190.531					DBG 6 nM	0.019	125.991					DBG 6 nM	0.02	171.558
		DBG 12 nM	0.028	191.307					DBG 12 nM	0.019	135.793					DBG 12 nM	0.02	164.384
					EGFR/(A)							EGFR/(A)							EGFR/(A)
	EGFR	DBG 0 nM	0.033	177.884	0.95145			EGFR	DBG 0 nM	0.029	212.304	1.7604			EGFR	DBG 0 nM	0.049	108.061	0.664202
		DBG 3 nM	0.033	178.084	1.02103				DBG 3 nM	0.029	206.17	1.51746				DBG 3 nM	0.049	105.731	0.632559
		DBG 6 nM	0.033	184.994	0.970939				DBG 6 nM	0.029	210.961	1.67441				DBG 6 nM	0.049	143.591	0.836982
		DBG 12 nM	0.033	182.302	0.952929				DBG 12 nM	0.029	194.593	1.43301				DBG 12 nM	0.049	103.159	0.627549
	p-EGFR				p-EGFR/EGFR/(A)			p-EGFR				p-EGFR/EGFR/(A)			p-EGFR				p-EGFR/EGFR/(A)
		DBG 0 nM	0.052	112.112	117.833	1			DBG 0 nM	0.031	166.44	94.5468	1			DBG 0 nM	0.028	153.398	230.951	1
		DBG 3 nM	0.052	98.605	96.574	0.819585			DBG 3 nM	0.031	112.793	74.33	0.786172			DBG 3 nM	0.028	133.42	210.921	0.913272
		DBG 6 nM	0.052	51.742	53.2907	0.452257			DBG 6 nM	0.031	89.775	53.6158	0.567082			DBG 6 nM	0.028	95.185	113.724	0.492417
		DBG 12 nM	0.052	18.548	19.4642	0.165185			DBG 12 nM	0.031	36.821	25.6948	0.271768			DBG 12 nM	0.028	28.466	45.3606	0.196408
	MET				MET/(A)			MET				MET/(A)			MET				MET/(A)
		DBG 0 nM	0.03	180.119	0.963404				DBG 0 nM	0.039	157.85	1.30887				DBG 0 nM	0.03	184.532	1.13423
		DBG 3 nM	0.03	186.295	1.06811				DBG 3 nM	0.039	178.941	1.31705				DBG 3 nM	0.03	195.665	1.17061
		DBG 6 nM	0.03	154.81	0.812519				DBG 6 nM	0.039	175.215	1.39069				DBG 6 nM	0.03	180.232	1.05056
		DBG 12 nM	0.03	154.208	0.806076				DBG 12 nM	0.039	197.321	1.4531				DBG 12 nM	0.03	171.945	1.046
	p-MET				p-MET/MET/(A)			p-MET				p-MET/MET/(A)			p-MET				p-MET/MET/(A)
		DBG 0 nM	0.03	110.901	115.114	1			DBG 0 nM	0.015	220.101	168.161	1			DBG 0 nM	0.015	188.69	166.359	1
		DBG 3 nM	0.03	64.465	60.3544	0.524303			DBG 3 nM	0.015	130.315	98.9446	0.588393			DBG 3 nM	0.015	78.53	67.0847	0.403253
		DBG 6 nM	0.03	36.133	44.4704	0.386317			DBG 6 nM	0.015	68.294	49.1078	0.292029			DBG 6 nM	0.015	84.404	80.3419	0.482943
		DBG 12 nM	0.03	35.321	43.8184	0.380654			DBG 12 nM	0.015	71.601	49.2746	0.293021			DBG 12 nM	0.015	64.698	61.853	0.371805
	AKT				AKT/actin (A)			AKT				AKT/actin (A)			AKT				AKT/actin (A)
		DBG 0 nM	0.026	157.279	0.84124				DBG 0 nM	0.02	112.468	0.93257				DBG 0 nM	0.03	167.352	1.02864
		DBG 3 nM	0.026	161.309	0.924852				DBG 3 nM	0.02	136.154	1.00213				DBG 3 nM	0.03	174.215	1.04228
		DBG 6 nM	0.026	168.856	0.886239				DBG 6 nM	0.02	127.068	1.00855				DBG 6 nM	0.03	165.068	0.96217
		DBG 12 nM	0.026	180.813	0.945146				DBG 12 nM	0.02	125.134	0.921506				DBG 12 nM	0.03	172.841	1.05145
					p-AKT/AKT/(A)							p-AKT/AKT/(A)							p-AKT/AKT/(A)
	p-AKT	DBG 0 nM	0.023	94.653	112.516	1		p-AKT	DBG 0 nM	0.015	151.573	162.532	1		p-AKT	DBG 0 nM	0.011	111.138	108.044	1
		DBG 3 nM	0.023	75.807	81.9666	0.728488			DBG 3 nM	0.015	32.844	32.7743	0.201648			DBG 3 nM	0.011	78.627	75.4375	0.698211
		DBG 6 nM	0.023	39.307	44.3526	0.394189			DBG 6 nM	0.015	13.716	13.5997	0.083674			DBG 6 nM	0.011	21.205	22.0387	0.203979
		DBG 12 nM	0.023	24.862	26.3049	0.233788			DBG 12 nM	0.015	8.238	8.93972	0.0550027			DBG 12 nM	0.011	31.173	29.6477	0.274404
	DBG -EGFR, MET, AKT ratio
	Ratio						Ratio						Ratio
	HCC827						HCC827						HCC827
	DBG	p-EGFR/EGFR/actin					DBG	p-MET/MET/actin					DBG	p-AKT/AKT/actin
	(nM)	0	3	6	12		(nM)	0	3	6	12		(nM)	0	3	6	12
	1	1	0.9565	0.6065	0.1228		1	1	0.9911	0.5577	0.5055		1	1	0.7363	0.3909	0.1893
	2	1	0.6285	0.4556	0.2284		2	1	0.2279	0.1577	0.0472		2	1	0.7806	0.6912	0.2601
	3	1	0.8262	0.6557	0.1019		3	1	0.4781	0.2207	0.1643		3	1	0.4963	0.3228	0.2094
	AVERAGE	1	0.803733	0.5726	0.151033		AVERAGE	1	0.5657	0.312033	0.239		AVERAGE	1	0.671067	0.4683	0.2196
	STDEV	0	0.16515	0.104268	0.0678115		STDEV	0	0.389068	0.215073	0.238107		STDEV	0	0.152965	0.196017	0.0364855
	Ratio						Ratio						Ratio
	HCC827GR						HCC827GR						HCC827GR
	DBG	p-EGFR/EGFR/actin					DBG	p-MET/MET/actin					DBG	p-AKT/AKT/actin
	(nM)	0	3	6	12		(nM)	0	3	6	12		(nM)	0	3	6	12
	1	1	0.8196	0.4523	0.1652		1	1	0.5243	0.3863	0.3807		1	1	0.7285	0.3942	0.2338
	2	1	0.7862	0.5671	0.2718		2	1	0.5884	0.292	0.293		2	1	0.2016	0.0837	0.055
	3	1	0.9133	0.4924	0.1964		3	1	0.4033	0.4829	0.3718		3	1	0.6982	0.204	0.2744
	AVERAGE	1	0.8397	0.503933	0.211133		AVERAGE	1	0.505333	0.387067	0.3485		AVERAGE	1	0.542767	0.2273	0.187733
	STDEV	0	0.0658909	0.0582625	0.054806		STDEV	0	0.0939963	0.0954523	0.04827		STDEV	0	0.295847	0.156556	0.116729

## Sheet: Western blots to Figure 4a
Raw data Triple western blots corresponding to Figure 4a: The full-length blots of p-EGFR, EGFR, p-MET, MTE, p-AKT, AKT and β-actin

## Sheet: Raw data to Figure 5b
Raw data corresponding to Figure 5b
	HCC827							HCC827GR
	DBG (nM)		0	3	6	12		DBG (nM)		0	3	6	12
	G0/G1	sample 1	54.3	60.8	65.2	73		G0/G1	sample 1	55.4	51.8	54.3	57.5
		sampel 2	54.4	61.7	63.6	75.1			sampel 2	54.5	53.8	53.1	56.2
		sample 3	54.6	61.5	64	75			sample 3	53.8	53.7	56.9	57.1
	S	sample 1	8.6	7.6	7.3	6		S	sample 1	8.8	9.1	9.2	9
		sample 2	8	6.9	8.1	5.5			sample 2	9.4	9.6	9.1	8.7
		sample 3	8.1	7.9	6.9	6			sample 3	9.6	9	8.4	8.6
	G2/M	sample 1	37.1	31.6	27.5	21		G2/M	sample 1	35.8	39.1	36.5	33.4
		sample 2	37.6	31.4	28.3	19.4			sample 2	36.1	36.6	37.8	35.1
		sample 3	37.3	30.6	29.1	19			sample 3	36.6	37.3	34.7	34.3
	DBG (nM)	0	3	6	12			DBG (nM)	0	3	6	12
	G0/G1	54.4333	61.3333	64.2667	74.3667			G0/G1	54.5667	53.1	54.7667	56.9333
	S	8.23333	7.46667	7.43333	5.83333			S	9.26667	9.23333	8.9	8.76667
	G2/M	37.3333	31.2	28.3	19.8			G2/M	36.1667	37.6667	36.3333	34.2667
	DBG (nM)	0	3	6	12			DBG (nM)	0	3	6	12
	G0/G1	0.152753	0.472582	0.832666	1.18462			G0/G1	0.802081	1.12694	1.94251	0.665833
	S	0.321455	0.51316	0.61101	0.288675			S	0.416333	0.321455	0.43589	0.208167
	G2/M	0.251661	0.52915	0.8	1.0583			G2/M	0.404145	1.2897	1.55671	0.85049

## Sheet: Raw data to Figure 5c
Raw data corresponding to Figure 5c
	Protein Quantitation-DBG
	Figure 5C	HCC827	Area	Mean	protein/actin	protein Ratio		Figure 5C	HCC827GR	Area	Mean	protein/actin	protein Ratio
	actin	DBG 0 nM	0.045	115.415				actin	DBG 0 nM	0.032	164.716
		DBG 3 nM	0.045	111.529					DBG 3 nM	0.032	157.287
		DBG 6 nM	0.045	109.795					DBG 6 nM	0.032	151.75
		DBG 12 nM	0.045	123.658					DBG 12 nM	0.032	143.031
	cyclinD1	DBG 0 nM	0.01	58.285	0.505004	1		cyclinD1	DBG 0 nM	0.012	119.89	0.727859	1
		DBG 3 nM	0.01	25.793	0.231267	0.457952			DBG 3 nM	0.012	58.218	0.370139	0.508531
		DBG 6 nM	0.01	15.075	0.137301	0.271882			DBG 6 nM	0.012	49.841	0.328442	0.451243
		DBG 12 nM	0.01	10.926	0.0883566	0.174962			DBG 12 nM	0.012	58.885	0.411694	0.565623
	CDK2	DBG 0 nM	0.01	64.435	0.55829	1		CDK2	DBG 0 nM	0.016	94.841	0.575785	1
		DBG 3 nM	0.01	47.999	0.430372	0.770876			DBG 3 nM	0.016	68.876	0.4379	0.760527
		DBG 6 nM	0.01	22.043	0.200765	0.359607			DBG 6 nM	0.016	53.995	0.355815	0.617966
		DBG 12 nM	0.01	20.493	0.165723	0.296841			DBG 12 nM	0.016	36.463	0.254931	0.442753
	CDK4	DBG 0 nM	0.01	68.601	0.594385	1		CDK4	DBG 0 nM	0.013	117.792	0.715122	1
		DBG 3 nM	0.01	38.661	0.346645	0.583199			DBG 3 nM	0.013	95.683	0.608334	0.850672
		DBG 6 nM	0.01	32.429	0.29536	0.496916			DBG 6 nM	0.013	83.86	0.552619	0.772763
		DBG 12 nM	0.01	38.955	0.315022	0.529996			DBG 12 nM	0.013	42.479	0.296992	0.415302
	CDK6	DBG 0 nM	0.01	61.086	0.529273	1		CDK6	DBG 0 nM	0.013	114.786	0.696872	1
		DBG 3 nM	0.01	35.149	0.315156	0.595451			DBG 3 nM	0.013	86.792	0.551807	0.791833
		DBG 6 nM	0.01	20.947	0.190783	0.360462			DBG 6 nM	0.013	70.687	0.465812	0.668433
		DBG 12 nM	0.01	8.966	0.0725064	0.136993			DBG 12 nM	0.013	43.151	0.30169	0.43292
	p27	DBG 0 nM	0.01	16.461	0.142624	0.341194		p27	DBG 0 nM	0.035	10.241	0.0621737	0.0808161
		DBG 3 nM	0.01	15.159	0.13592	0.325155			DBG 3 nM	0.035	13.648	0.0867713	0.112789
		DBG 6 nM	0.01	44.016	0.400893	0.959037			DBG 6 nM	0.035	104.652	0.689634	0.896417
		DBG 12 nM	0.01	51.691	0.418016	1			DBG 12 nM	0.035	110.037	0.769323	1

## Sheet: Western blots to Figure 5c
Raw data Western blots corresponding to Figure 5c: The full-length blots of cyclin D1, CDK2, CDK4, CDK6, p27 and β-actin

## Sheet: Raw data to Figure 6a
Raw data corresponding to Figure 6a
	HCC827								HCC827GR
	DBG (nM)		0	3	6	12			DBG (nM)		0	3	6	12
	M1	sample 1	93.07	82.14	52.04	30.13			M1	sample 1	83.14	63.14	62.9	52.37
		sample 2	92.32	80.59	53.51	29.57				sample 2	83.55	63.27	57.27	49.3
		sample 3	92.66	82.08	52.5	29.63				sample 3	83.24	62.93	59.93	54.57
	M2	sample 1	6.93	17.86	47.96	69.87			M2	sample 1	16.86	36.86	37.1	47.63
		sampel 2	7.68	19.41	46.49	70.43				sampel 2	16.45	36.73	42.73	50.7
		sample 3	7.34	17.92	47.5	70.37				sample 3	16.76	37.07	40.07	45.43
	DBG (nM)	0	3	6	12				DBG (nM)	0	3	6	12
	M1	92.6833	81.6033	52.6833	29.7767				M1	83.31	63.1133	60.0333	52.08
	M2	7.31667	18.3967	47.3167	70.2233				M2	16.69	36.8867	39.9667	47.92
	DBG (nM)	0	3	6	12				DBG (nM)	0	3	6	12
	M1	0.375544	0.878085	0.751953	0.307463				M1	0.213776	0.171561	2.81642	2.64694
	M2	0.375544	0.878085	0.751953	0.307463				M2	0.213776	0.171561	2.81642	2.64694

## Sheet: Raw data to Figure 6b
Raw data corresponding to Figure 6b
		HCC827						HCC827GR
		-	NAC 4 mM	DBG 12 nM	NAC 4 mM + DBG 12 nM			-	NAC 4 mM	DBG 12 nM	NAC 4 mM + DBG 12 nM
	Raw data	1.3631	1.41178	0.6276	1.3068		Raw data	1.2747	1.27592	0.5383	1.2931
		1.3322	1.38858	0.6472	1.2483			1.3059	1.29072	0.5244	1.2626
		1.3274	1.39132	0.634	1.2691			1.2698	1.27558	0.516	1.2668
		0.0443	0.0443	0.0443	0.0443			0.044	0.044	0.044	0.044
		1.3188	1.36748	0.5833	1.2625			1.2307	1.23192	0.4943	1.2491
		1.2879	1.34428	0.6029	1.204			1.2619	1.24672	0.4804	1.2186
		1.2831	1.34702	0.5897	1.2248			1.2258	1.23158	0.472	1.2228
		1.2966	1.35292	0.591967	1.23043			1.23947	1.23674	0.482233	1.23017
		101.712	105.466	44.9869	97.37			99.2927	99.3914	39.8801	100.777
		99.329	103.677	46.4985	92.8582			101.81	100.585	38.7586	98.3165
		98.9588	103.888	45.4805	94.4624			98.8974	99.3633	38.0809	98.6553
		100	104.344	45.6553	94.8969			100	99.78	38.9065	99.2497
		1.49429	0.977738	0.770836	2.28706			1.57985	0.69747	0.908655	1.33369

[truncated: 7 more sheets: Raw data to Figure 6c, Western blots to Figure 6c, Raw data to Figure 7, Western blots to Figure 7, Raw data to Figure 8a, b, Raw data to Figure 8c,d, Raw data to Figure 8c]
